# Supplementary material for: A Novel Method to Evaluate the Community Built Environment Using Photographs – Environmental Profile of a Community Health (EPOCH) Photo Neighbourhood Evaluation Tool
Source: PLoS One. 2014 Nov 4;9(11):e110042. doi: 10.1371/journal.pone.0110042 (PMC4219679; doi:10.1371/journal.pone.0110042)
Supplement: Appendix S2 — Additional tables. (XLS) [file pone.0110042.s002.xls]

## Sheet: Observer 1
	Urban/rural					Country									Total
	Rural		Urban			Canada		Brazil/Colombia		India		China
	No.	%	No.	%		No.	%	No.	%	No.	%	No.	%		No.	%
Q1. Are sidewalks present
No	14	38.9	4	8		1	2.7	3	15	10	66.7	4	28.6		18	20.9
Yes	22	61.1	46	92		36	97.3	17	85	5	33.3	10	71.4		68	79.1
Total	36	100	50	100		37	100	20	100	15	100	14	100		86	100
Q2. Type of sidewalk present in photos
Unchecked	13	36.1	4	8		1	2.7	3	15	9	60	4	28.6		17	19.8
Complete	13	36.1	41	82		29	78.4	13	65	5	33.3	7	50		54	62.8
Partial	10	27.8	5	10		7	18.9	4	20	1	6.7	3	21.4		15	17.4
Total	36	100	50	100		37	100	20	100	15	100	14	100		86	100
Q3. Concrete
Unchecked	20	55.6	16	32		5	13.5	8	40	11	73.3	12	85.7		36	41.9
Yes	16	44.4	34	68		32	86.5	12	60	4	26.7	2	14.3		50	58.1
Total	36	100	50	100		37	100	20	100	15	100	14	100		86	100
Q3. Paving bricks
Unchecked	34	94.4	40	80		36	97.3	17	85	15	100	6	42.9		74	86
Yes	2	5.6	10	20		1	2.7	3	15	0	0	8	57.1		12	14
Total	36	100	50	100		37	100	20	100	15	100	14	100		86	100
Q3. Asphalt
Unchecked	33	91.7	48	96		34	91.9	18	90	15	100	14	100		81	94.2
Yes	3	8.3	2	4		3	8.1	2	10	0	0	0	0		5	5.8
Total	36	100	50	100		37	100	20	100	15	100	14	100		86	100
Q3. Gravel
Unchecked	36	100	50	100		37	100	20	100	15	100	14	100		86	100
Total	36	100	50	100		37	100	20	100	15	100	14	100		86	100
Q3. Grass
Unchecked	36	100	50	100		37	100	20	100	15	100	14	100		86	100
Total	36	100	50	100		37	100	20	100	15	100	14	100		86	100
Q3. Sand
Unchecked	35	97.2	50	100		37	100	20	100	14	93.3	14	100		85	98.8
Yes	1	2.8	0	0		0	0	0	0	1	6.7	0	0		1	1.2
Total	36	100	50	100		37	100	20	100	15	100	14	100		86	100
Q4. Quality of sidewalk
	14	38.9	4	8		1	2.7	3	15	10	66.7	4	28.6		18	20.9
Very well maintained	12	33.3	33	66		30	81.1	7	35	2	13.3	6	42.9		45	52.3
Somewhat maintained	7	19.4	10	20		5	13.5	7	35	2	13.3	3	21.4		17	19.8
Poorly maintained	2	5.6	1	2		0	0	2	10	1	6.7	0	0		3	3.5
Undergoing repair	1	2.8	2	4		1	2.7	1	5	0	0	1	7.1		3	3.5
Total	36	100	50	100		37	100	20	100	15	100	14	100		86	100
Q5. Bicycle lanes present
	1	2.8	0	0		1	2.7	0	0	0	0	0	0		1	1.2
No	34	94.4	46	92		35	94.6	20	100	15	100	10	71.4		80	93
Yes	1	2.8	4	8		1	2.7	0	0	0	0	4	28.6		5	5.8
Total	36	100	50	100		37	100	20	100	15	100	14	100		86	100
Q6. Quality of bicycle lanes
Unchecked	35	97.2	46	92		36	97.3	20	100	15	100	10	71.4		81	94.2
High quality	0	0	2	4		0	0	0	0	0	0	2	14.3		2	2.3
Medium quality	0	0	2	4		1	2.7	0	0	0	0	1	7.1		2	2.3
Low quality	1	2.8	0	0		0	0	0	0	0	0	1	7.1		1	1.2
Total	36	100	50	100		37	100	20	100	15	100	14	100		86	100
Q7. Grass/dirt strip present between sidewalk and road
None present	31	86.1	33	66		20	54.1	15	75	15	100	14	100		64	74.4
Present on one or some sides of street	5	13.9	13	26		13	35.1	5	25	0	0	0	0		18	20.9
Present on all sides of street	0	0	4	8		4	10.8	0	0	0	0	0	0		4	4.7
Total	36	100	50	100		37	100	20	100	15	100	14	100		86	100
Q8. Parking lot present in photos
> or = 3 present	4	11.1	10	20		13	35.1	0	0	0	0	1	7.1		14	16.3
2 present	4	11.1	5	10		7	18.9	0	0	0	0	2	14.3		9	10.5
1 present	3	8.3	9	18		6	16.2	2	10	0	0	4	28.6		12	14
None present	25	69.4	26	52		11	29.7	18	90	15	100	7	50		51	59.3
Total	36	100	50	100		37	100	20	100	15	100	14	100		86	100
Q9. Width of street/road
> 5 lanes wide	0	0	6	12		5	13.5	0	0	0	0	1	7.1		6	7
4 or 5 lanes wide	9	25	24	48		24	64.9	3	15	2	13.3	4	28.6		33	38.4
2 or 3 lanes wide	18	50	20	40		8	21.6	15	75	6	40	9	64.3		38	44.2
1 lane wide	9	25	0	0		0	0	2	10	7	46.7	0	0		9	10.5
Total	36	100	50	100		37	100	20	100	15	100	14	100		86	100
Q10. Level of pedestrian density
Heavy	2	5.6	10	20		3	8.1	3	15	3	20	3	21.4		12	14
Moderate	5	13.9	12	24		6	16.2	5	25	3	20	3	21.4		17	19.8
Low	20	55.6	26	52		21	56.8	9	45	8	53.3	8	57.1		46	53.5
No pedestrians seen	9	25	2	4		7	18.9	3	15	1	6.7	0	0		11	12.8
Total	36	100	50	100		37	100	20	100	15	100	14	100		86	100
Q11. Amount obstacles seen in photos
Many	3	8.3	4	8		1	2.7	2	10	2	13.3	2	14.3		7	8.1
Some	4	11.1	5	10		0	0	3	15	3	20	3	21.4		9	10.5
1 or 2	14	38.9	22	44		12	32.4	9	45	9	60	6	42.9		36	41.9
None	15	41.7	19	38		24	64.9	6	30	1	6.7	3	21.4		34	39.5
Total	36	100	50	100		37	100	20	100	15	100	14	100		86	100
Q12. Level of motor vehicle density
Heavy	0	0	10	20		6	16.2	0	0	3	20	1	7.1		10	11.6
Moderate	5	13.9	16	32		14	37.8	5	25	1	6.7	1	7.1		21	24.4
Low	24	66.7	22	44		15	40.5	12	60	9	60	10	71.4		46	53.5
No Vehicles Seen	7	19.4	2	4		2	5.4	3	15	2	13.3	2	14.3		9	10.5
Total	36	100	50	100		37	100	20	100	15	100	14	100		86	100
Q13. Number of bicycles seen	36	0.3	50	2		37	0.2	20	0.3	15	0.7	14	6		86	1.3
Q13. Number of cars seen	36	9.4	50	23.7		37	30.1	20	7.8	15	4.5	14	13.2		86	17.7
Q13. Number of buses seen	36	0.2	50	0.7		37	0.4	20	0.6	15	0.6	14	0.4		86	0.5
Q13. Number of rickshaws seen	36	0.1	50	0.5		37	0	20	0	15	1.5	14	0.5		86	0.3
Q13. Number of motorcycles/scooters seen	36	0.9	50	3.1		37	0.1	20	2.9	15	3.6	14	4.9		86	2.2
Q13. Number of trucks seen	36	1	50	1.2		37	1.6	20	0.7	15	0.7	14	0.6		86	1.1
Q14. Amount of parked cars seen
Greater than 4 present	16	44.4	37	74		33	89.2	12	60	2	13.3	6	42.9		53	61.6
3 or 4 present	4	11.1	4	8		2	5.4	2	10	0	0	4	28.6		8	9.3
1 or 2 present	3	8.3	4	8		1	2.7	3	15	2	13.3	1	7.1		7	8.1
None present	13	36.1	5	10		1	2.7	3	15	11	73.3	3	21.4		18	20.9
Total	36	100	50	100		37	100	20	100	15	100	14	100		86	100
Q15. Are there crosswalks present
No	25	69.4	16	32		4	10.8	16	80	13	86.7	8	57.1		41	47.7
Yes	11	30.6	33	66		32	86.5	4	20	2	13.3	6	42.9		44	51.2
	0	0	1	2		1	2.7	0	0	0	0	0	0		1	1.2
Total	36	100	50	100		37	100	20	100	15	100	14	100		86	100
Q16. Number of crosswalks present
Unchecked	25	69.4	16	32		4	10.8	16	80	13	86.7	8	57.1		41	47.7
Greater than 4 present	2	5.6	0	0		2	5.4	0	0	0	0	0	0		2	2.3
3 or 4 present	9	25	26	52		28	75.7	1	5	0	0	6	42.9		35	40.7
1 or 2 present	0	0	8	16		3	8.1	3	15	2	13.3	0	0		8	9.3
Total	36	100	50	100		37	100	20	100	15	100	14	100		86	100
Q17a. White/coloured painted lines
Unchecked	25	69.4	16	32		4	10.8	16	80	13	86.7	8	57.1		41	47.7
No	1	2.8	6	12		6	16.2	1	5	0	0	0	0		7	8.1
Yes	10	27.8	27	54		26	70.3	3	15	2	13.3	6	42.9		37	43
	0	0	1	2		1	2.7	0	0	0	0	0	0		1	1.2
Total	36	100	50	100		37	100	20	100	15	100	14	100		86	100
Q17b. Different road surface or pavings
Unchecked	25	69.4	16	32		4	10.8	16	80	13	86.7	8	57.1		41	47.7
No	11	30.6	28	56		27	73	4	20	2	13.3	6	42.9		39	45.3
Yes	0	0	6	12		6	16.2	0	0	0	0	0	0		6	7
Total	36	100	50	100		37	100	20	100	15	100	14	100		86	100
Q17d. Stop/yield signs
Unchecked	25	69.4	16	32		4	10.8	16	80	13	86.7	8	57.1		41	47.7
No	8	22.2	30	60		27	73	3	15	2	13.3	6	42.9		38	44.2
Yes	3	8.3	4	8		6	16.2	1	5	0	0	0	0		7	8.1
Total	36	100	50	100		37	100	20	100	15	100	14	100		86	100
Q17f. Pedestrian crossing signs
Unchecked	25	69.4	16	32		4	10.8	16	80	13	86.7	8	57.1		41	47.7
No	8	22.2	30	60		27	73	3	15	2	13.3	6	42.9		38	44.2
Yes	3	8.3	4	8		6	16.2	1	5	0	0	0	0		7	8.1
Total	36	100	50	100		37	100	20	100	15	100	14	100		86	100
Q18. Median strip quality
High quality	3	8.3	6	12		6	16.2	3	15	0	0	0	0		9	10.5
Medium quality	4	11.1	9	18		11	29.7	0	0	2	13.3	0	0		13	15.1
Low quality	11	30.6	22	44		20	54.1	4	20	2	13.3	7	50		33	38.4
None	18	50	13	26		0	0	13	65	11	73.3	7	50		31	36
Total	36	100	50	100		37	100	20	100	15	100	14	100		86	100
Q19. Open field
Unchecked	26	72.2	49	98		34	91.9	17	85	10	66.7	14	100		75	87.2
Yes	10	27.8	1	2		3	8.1	3	15	5	33.3	0	0		11	12.8
Total	36	100	50	100		37	100	20	100	15	100	14	100		86	100
Q19. Bodies of water
Unchecked	35	97.2	50	100		37	100	19	95	15	100	14	100		85	98.8
Yes	1	2.8	0	0		0	0	1	5	0	0	0	0		1	1.2
Total	36	100	50	100		37	100	20	100	15	100	14	100		86	100
Q19. Mountains/hills
Unchecked	30	83.3	38	76		29	78.4	12	60	14	93.3	13	92.9		68	79.1
Yes	6	16.7	12	24		8	21.6	8	40	1	6.7	1	7.1		18	20.9
Total	36	100	50	100		37	100	20	100	15	100	14	100		86	100
Q19. Greenbelt/forest
Unchecked	28	77.8	48	96		33	89.2	18	90	12	80	13	92.9		76	88.4
Yes	8	22.2	2	4		4	10.8	2	10	3	20	1	7.1		10	11.6
Total	36	100	50	100		37	100	20	100	15	100	14	100		86	100
Q19. Desert
Unchecked	36	100	50	100		37	100	20	100	15	100	14	100		86	100
Total	36	100	50	100		37	100	20	100	15	100	14	100		86	100
Q20. Percentage of natural feature present in photos	36	11.9	50	1.8		37	5.1	20	11.9	15	5.3	14	0.7		86	6
Q21. Number of trees planted
Many Present	3	8.3	19	38		12	32.4	3	15	1	6.7	6	42.9		22	25.6
Some Present	11	30.6	23	46		17	45.9	8	40	3	20	6	42.9		34	39.5
1 or 2 present	6	16.7	3	6		5	13.5	0	0	3	20	1	7.1		9	10.5
None Present	16	44.4	5	10		3	8.1	9	45	8	53.3	1	7.1		21	24.4
Total	36	100	50	100		37	100	20	100	15	100	14	100		86	100
Q22. Number of man-made landscapes present
Many Present	2	5.6	3	6		3	8.1	1	5	0	0	1	7.1		5	5.8
Some Present	3	8.3	13	26		9	24.3	4	20	0	0	3	21.4		16	18.6
1 or 2 present	8	22.2	20	40		17	45.9	3	15	1	6.7	7	50		28	32.6
None Present	23	63.9	14	28		8	21.6	12	60	14	93.3	3	21.4		37	43
Total	36	100	50	100		37	100	20	100	15	100	14	100		86	100
Q23. Graffiti present
Many Present	1	2.8	0	0		1	2.7	0	0	0	0	0	0		1	1.2
Some Present	0	0	1	2		0	0	1	5	0	0	0	0		1	1.2
1 or 2 present	5	13.9	7	14		5	13.5	2	10	3	20	2	14.3		12	14
None Present	30	83.3	42	84		31	83.8	17	85	12	80	12	85.7		72	83.7
Total	36	100	50	100		37	100	20	100	15	100	14	100		86	100
Q24. Litter/garbage present
Many Present	2	5.6	1	2		0	0	2	10	1	6.7	0	0		3	3.5
Some Present	11	30.6	9	18		2	5.4	5	25	11	73.3	2	14.3		20	23.3
1 or 2 present	10	27.8	27	54		18	48.6	8	40	2	13.3	9	64.3		37	43
None Present	13	36.1	13	26		17	45.9	5	25	1	6.7	3	21.4		26	30.2
Total	36	100	50	100		37	100	20	100	15	100	14	100		86	100
Q25. Benches
Unchecked	35	97.2	39	78		27	73	19	95	15	100	13	92.9		74	86
Yes	1	2.8	11	22		10	27	1	5	0	0	1	7.1		12	14
Total	36	100	50	100		37	100	20	100	15	100	14	100		86	100
Q25. Trashcan
Unchecked	31	86.1	32	64		22	59.5	16	80	15	100	10	71.4		63	73.3
Yes	5	13.9	18	36		15	40.5	4	20	0	0	4	28.6		23	26.7
Total	36	100	50	100		37	100	20	100	15	100	14	100		86	100
Q25c. Newspaper boxes
Unchecked	34	94.4	42	84		28	75.7	19	95	15	100	14	100		76	88.4
Yes	2	5.6	8	16		9	24.3	1	5	0	0	0	0		10	11.6
Total	36	100	50	100		37	100	20	100	15	100	14	100		86	100
Q25. Bike rack
Unchecked	35	97.2	44	88		30	81.1	20	100	15	100	14	100		79	91.9
Yes	1	2.8	6	12		7	18.9	0	0	0	0	0	0		7	8.1
Total	36	100	50	100		37	100	20	100	15	100	14	100		86	100
Q25. Parking meter
Unchecked	36	100	47	94		34	91.9	20	100	15	100	14	100		83	96.5
Yes	0	0	3	6		3	8.1	0	0	0	0	0	0		3	3.5
Total	36	100	50	100		37	100	20	100	15	100	14	100		86	100
Q25. Street lamp
Unchecked	16	44.4	4	8		1	2.7	5	25	10	66.7	4	28.6		20	23.3
Yes	20	55.6	46	92		36	97.3	15	75	5	33.3	10	71.4		66	76.7
Total	36	100	50	100		37	100	20	100	15	100	14	100		86	100
Q25. Bus shelter
Unchecked	35	97.2	35	70		26	70.3	18	90	13	86.7	13	92.9		70	81.4
Yes	1	2.8	15	30		11	29.7	2	10	2	13.3	1	7.1		16	18.6
Total	36	100	50	100		37	100	20	100	15	100	14	100		86	100
Q25. Phone booth
Unchecked	36	100	45	90		36	97.3	16	80	15	100	14	100		81	94.2
Yes	0	0	5	10		1	2.7	4	20	0	0	0	0		5	5.8
Total	36	100	50	100		37	100	20	100	15	100	14	100		86	100
Q26. Number of public art displayed
Some Present	0	0	4	8		4	10.8	0	0	0	0	0	0		4	4.7
1 or 2 present	9	25	8	16		11	29.7	0	0	2	13.3	4	28.6		17	19.8
None Present	27	75	38	76		22	59.5	20	100	13	86.7	10	71.4		65	75.6
Total	36	100	50	100		37	100	20	100	15	100	14	100		86	100
Q27. Are buildings or houses presnt in photos
Yes	36	100	50	100		37	100	20	100	15	100	14	100		86	100
Total	36	100	50	100		37	100	20	100	15	100	14	100		86	100
Q28. Number of buildings, houses, and/or structures present	36	14	50	16.6		37	15.8	20	17.9	15	11.5	14	15.7		86	15.5
Q29. Amount of awnings present in photo
Many Present	0	0	2	4		2	5.4	0	0	0	0	0	0		2	2.3
Some Present	2	5.6	7	14		4	10.8	5	25	0	0	0	0		9	10.5
1 or 2 present	14	38.9	16	32		10	27	7	35	9	60	4	28.6		30	34.9
None Present	20	55.6	25	50		21	56.8	8	40	6	40	10	71.4		45	52.3
Total	36	100	50	100		37	100	20	100	15	100	14	100		86	100
Q31. Evaluate exterior of structure and buildings and/or houses maintained
All buildings and/or houses are well maintained	16	44.4	36	72		34	91.9	9	45	1	6.7	8	57.1		52	60.5
Some buildings and/or houses are well maintained and some poorly maintained	8	22.2	12	24		3	8.1	8	40	3	20	6	42.9		20	23.3
Most houses and/or houses are poorly maintained	12	33.3	2	4		0	0	3	15	11	73.3	0	0		14	16.3
Total	36	100	50	100		37	100	20	100	15	100	14	100		86	100
Q32. Diversity of buildings' and/or houses' design and architecture
Many ranges of designs	3	8.3	9	18		10	27	1	5	0	0	1	7.1		12	14
Some range of design	10	27.8	25	50		20	54.1	5	25	4	26.7	6	42.9		35	40.7
All are similar in design and architecture	23	63.9	16	32		7	18.9	14	70	11	73.3	7	50		39	45.3
Total	36	100	50	100		37	100	20	100	15	100	14	100		86	100
Q33. Opinion: The neighborhood is very safe and pedestrian friendly
Strongly disagree	10	27.8	1	2		1	2.7	4	20	5	33.3	1	7.1		11	12.8
Somewhat disagree	10	27.8	9	18		3	8.1	5	25	9	60	2	14.3		19	22.1
Somewhat agree	9	25	28	56		18	48.6	8	40	1	6.7	10	71.4		37	43
Strongly agree	7	19.4	12	24		15	40.5	3	15	0	0	1	7.1		19	22.1
Total	36	100	50	100		37	100	20	100	15	100	14	100		86	100
Q34. Opinion: The streets and sidewalks in neighbourhood are suitable for walkin
Strongly disagree	15	41.7	5	10		1	2.7	6	30	12	80	1	7.1		20	23.3
Somewhat disagree	11	30.6	11	22		8	21.6	5	25	2	13.3	7	50		22	25.6
Somewhat agree	8	22.2	22	44		15	40.5	8	40	1	6.7	6	42.9		30	34.9
Strongly agree	2	5.6	12	24		13	35.1	1	5	0	0	0	0		14	16.3
Total	36	100	50	100		37	100	20	100	15	100	14	100		86	100
Q35. Opinion: The streets and sidewalks in neighbourhood are suitable for biking
Strongly disagree	18	50	17	34		7	18.9	11	55	15	100	2	14.3		35	40.7
Somewhat disagree	14	38.9	26	52		28	75.7	5	25	0	0	7	50		40	46.5
Somewhat agree	3	8.3	7	14		2	5.4	4	20	0	0	4	28.6		10	11.6
Strongly agree	1	2.8	0	0		0	0	0	0	0	0	1	7.1		1	1.2
Total	36	100	50	100		37	100	20	100	15	100	14	100		86	100
Q36. Opinion: The buildings, homes and structures in this neighborhood are very
Strongly disagree	8	22.2	4	8		1	2.7	3	15	7	46.7	1	7.1		12	14
Somewhat disagree	16	44.4	13	26		7	18.9	8	40	8	53.3	6	42.9		29	33.7
Somewhat agree	11	30.6	25	50		21	56.8	8	40	0	0	7	50		36	41.9
Strongly agree	1	2.8	8	16		8	21.6	1	5	0	0	0	0		9	10.5
Total	36	100	50	100		37	100	20	100	15	100	14	100		86	100
Q37. Opinion: The neighborhood as a whole is aesthetically very appealing
Strongly disagree	6	16.7	3	6		1	2.7	2	10	6	40	0	0		9	10.5
Somewhat disagree	15	41.7	8	16		3	8.1	7	35	9	60	4	28.6		23	26.7
Somewhat agree	12	33.3	28	56		22	59.5	10	50	0	0	8	57.1		40	46.5
Strongly agree	3	8.3	11	22		11	29.7	1	5	0	0	2	14.3		14	16.3
Total	36	100	50	100		37	100	20	100	15	100	14	100		86	100

## Sheet: Observer 2
	Urban/rural					Country									Total
	Rural		Urban			Canada		Brazil/Colombia		India		China
	No.	%	No.	%		No.	%	No.	%	No.	%	No.	%		No.	%
Q1. Are sidewalks present
No	14	38.9	4	8		1	2.7	3	15	10	66.7	4	28.6		18	20.9
Yes	22	61.1	46	92		36	97.3	17	85	5	33.3	10	71.4		68	79.1
Total	36	100	50	100		37	100	20	100	15	100	14	100		86	100
Q2. Type of sidewalk present in photos
Unchecked	14	38.9	4	8		1	2.7	3	15	10	66.7	4	28.6		18	20.9
Complete	12	33.3	39	78		29	78.4	12	60	3	20	7	50		51	59.3
Partial	10	27.8	7	14		7	18.9	5	25	2	13.3	3	21.4		17	19.8
Total	36	100	50	100		37	100	20	100	15	100	14	100		86	100
Q3. Concrete
Unchecked	19	52.8	14	28		3	8.1	7	35	11	73.3	12	85.7		33	38.4
Yes	17	47.2	36	72		34	91.9	13	65	4	26.7	2	14.3		53	61.6
Total	36	100	50	100		37	100	20	100	15	100	14	100		86	100
Q3. Paving bricks
Unchecked	34	94.4	41	82		37	100	17	85	15	100	6	42.9		75	87.2
Yes	2	5.6	9	18		0	0	3	15	0	0	8	57.1		11	12.8
Total	36	100	50	100		37	100	20	100	15	100	14	100		86	100
Q3. Asphalt
Unchecked	34	94.4	49	98		35	94.6	19	95	15	100	14	100		83	96.5
Yes	2	5.6	1	2		2	5.4	1	5	0	0	0	0		3	3.5
Total	36	100	50	100		37	100	20	100	15	100	14	100		86	100
Q3. Gravel
Unchecked	36	100	50	100		37	100	20	100	15	100	14	100		86	100
Total	36	100	50	100		37	100	20	100	15	100	14	100		86	100
Q3. Grass
Unchecked	36	100	50	100		37	100	20	100	15	100	14	100		86	100
Total	36	100	50	100		37	100	20	100	15	100	14	100		86	100
Q3. Sand
Unchecked	35	97.2	50	100		37	100	20	100	14	93.3	14	100		85	98.8
Yes	1	2.8	0	0		0	0	0	0	1	6.7	0	0		1	1.2
Total	36	100	50	100		37	100	20	100	15	100	14	100		86	100
Q4. Quality of sidewalk
	14	38.9	4	8		1	2.7	3	15	10	66.7	4	28.6		18	20.9
Very well maintained	10	27.8	28	56		28	75.7	4	20	0	0	6	42.9		38	44.2
Somewhat maintained	10	27.8	15	30		7	18.9	11	55	4	26.7	3	21.4		25	29.1
Poorly maintained	2	5.6	1	2		0	0	1	5	1	6.7	1	7.1		3	3.5
Undergoing repair	0	0	2	4		1	2.7	1	5	0	0	0	0		2	2.3
Total	36	100	50	100		37	100	20	100	15	100	14	100		86	100
Q5. Bicycle lanes present
	1	2.8	0	0		1	2.7	0	0	0	0	0	0		1	1.2
No	34	94.4	46	92		35	94.6	20	100	15	100	10	71.4		80	93
Yes	1	2.8	4	8		1	2.7	0	0	0	0	4	28.6		5	5.8
Total	36	100	50	100		37	100	20	100	15	100	14	100		86	100
Q6. Quality of bicycle lanes
Unchecked	35	97.2	46	92		36	97.3	20	100	15	100	10	71.4		81	94.2
High quality	0	0	2	4		0	0	0	0	0	0	2	14.3		2	2.3
Medium quality	0	0	1	2		0	0	0	0	0	0	1	7.1		1	1.2
Low quality	1	2.8	1	2		1	2.7	0	0	0	0	1	7.1		2	2.3
Total	36	100	50	100		37	100	20	100	15	100	14	100		86	100
Q7. Grass/dirt strip present between sidewalk and road
None present	30	83.3	34	68		19	51.4	16	80	15	100	14	100		64	74.4
Present on one or some sides of street	6	16.7	13	26		15	40.5	4	20	0	0	0	0		19	22.1
Present on all sides of street	0	0	3	6		3	8.1	0	0	0	0	0	0		3	3.5
Total	36	100	50	100		37	100	20	100	15	100	14	100		86	100
Q8. Parking lot present in photos
> or = 3 present	4	11.1	11	22		14	37.8	0	0	0	0	1	7.1		15	17.4
2 present	4	11.1	5	10		7	18.9	0	0	0	0	2	14.3		9	10.5
1 present	5	13.9	7	14		7	18.9	1	5	0	0	4	28.6		12	14
None present	23	63.9	27	54		9	24.3	19	95	15	100	7	50		50	58.1
Total	36	100	50	100		37	100	20	100	15	100	14	100		86	100
Q9. Width of street/road
> 5 lanes wide	0	0	4	8		4	10.8	0	0	0	0	0	0		4	4.7
4 or 5 lanes wide	6	16.7	25	50		21	56.8	2	10	2	13.3	6	42.9		31	36
2 or 3 lanes wide	20	55.6	20	40		12	32.4	15	75	5	33.3	8	57.1		40	46.5
1 lane wide	10	27.8	1	2		0	0	3	15	8	53.3	0	0		11	12.8
Total	36	100	50	100		37	100	20	100	15	100	14	100		86	100
Q10. Level of pedestrian density
Heavy	1	2.8	10	20		3	8.1	2	10	3	20	3	21.4		11	12.8
Moderate	7	19.4	12	24		5	13.5	7	35	4	26.7	3	21.4		19	22.1
Low	17	47.2	26	52		21	56.8	8	40	7	46.7	7	50		43	50
No pedestrians seen	11	30.6	2	4		8	21.6	3	15	1	6.7	1	7.1		13	15.1
Total	36	100	50	100		37	100	20	100	15	100	14	100		86	100
Q11. Amount obstacles seen in photos
Many	3	8.3	4	8		1	2.7	2	10	1	6.7	3	21.4		7	8.1
Some	8	22.2	7	14		0	0	6	30	7	46.7	2	14.3		15	17.4
1 or 2	14	38.9	22	44		11	29.7	11	55	7	46.7	7	50		36	41.9
None	11	30.6	17	34		25	67.6	1	5	0	0	2	14.3		28	32.6
Total	36	100	50	100		37	100	20	100	15	100	14	100		86	100
Q12. Level of motor vehicle density
Heavy	0	0	8	16.3		5	13.5	0	0	2	14.3	1	7.1		8	9.4
Moderate	5	13.9	22	44.9		20	54.1	3	15	2	14.3	2	14.3		27	31.8
Low	22	61.1	19	38.8		11	29.7	14	70	8	57.1	8	57.1		41	48.2
No Vehicles Seen	9	25	0	0		1	2.7	3	15	2	14.3	3	21.4		9	10.6
Total	36	100	49	100		37	100	20	100	14	100	14	100		85	100
Q13. Number of bicycles seen	36	0	50	1		37	0	20	0	15	0	14	5		86	1
Q13. Number of cars seen	36	8.3	50	22.2		37	26.8	20	8.4	15	4.9	14	12.4		86	16.4
Q13. Number of buses seen	36	0.1	50	0.7		37	0.4	20	0.5	15	0.5	14	0.4		86	0.4
Q13. Number of rickshaws seen	36	0.1	50	0.6		37	0	20	0	15	1.7	14	0.4		86	0.4
Q13. Number of motorcycles/scooters seen	36	0.8	50	2.3		37	0.1	20	3	15	3.1	14	2.5		86	1.7
Q13. Number of trucks seen	36	1.1	50	1.1		37	1.5	20	0.7	15	0.8	14	1		86	1.1
Q14. Amount of parked cars seen
Greater than 4 present	15	41.7	36	72		34	91.9	10	50	1	6.7	6	42.9		51	59.3
3 or 4 present	5	13.9	3	6		0	0	3	15	1	6.7	4	28.6		8	9.3
1 or 2 present	4	11.1	6	12		1	2.7	5	25	3	20	1	7.1		10	11.6
None present	12	33.3	5	10		2	5.4	2	10	10	66.7	3	21.4		17	19.8
Total	36	100	50	100		37	100	20	100	15	100	14	100		86	100
Q15. Are there crosswalks present
No	25	69.4	14	28		4	10.8	14	70	13	86.7	8	57.1		39	45.3
Yes	11	30.6	36	72		33	89.2	6	30	2	13.3	6	42.9		47	54.7
Total	36	100	50	100		37	100	20	100	15	100	14	100		86	100
Q16. Number of crosswalks present
Unchecked	25	69.4	14	28		4	10.8	14	70	13	86.7	8	57.1		39	45.3
Greater than 4 present	2	5.6	3	6		4	10.8	1	5	0	0	0	0		5	5.8
3 or 4 present	7	19.4	24	48		26	70.3	1	5	0	0	4	28.6		31	36
1 or 2 present	2	5.6	9	18		3	8.1	4	20	2	13.3	2	14.3		11	12.8
Total	36	100	50	100		37	100	20	100	15	100	14	100		86	100
Q17a. White/coloured painted lines
Unchecked	25	69.4	14	28		4	10.8	14	70	13	86.7	8	57.1		39	45.3
No	1	2.8	4	8		3	8.1	2	10	0	0	0	0		5	5.8
Yes	10	27.8	32	64		30	81.1	4	20	2	13.3	6	42.9		42	48.8
Total	36	100	50	100		37	100	20	100	15	100	14	100		86	100
Q17b. Different road surface or pavings
Unchecked	25	69.4	14	28		4	10.8	14	70	13	86.7	8	57.1		39	45.3
No	10	27.8	30	60		27	73	5	25	2	13.3	6	42.9		40	46.5
Yes	1	2.8	6	12		6	16.2	1	5	0	0	0	0		7	8.1
Total	36	100	50	100		37	100	20	100	15	100	14	100		86	100
Q17d. Stop/yield signs
Unchecked	25	69.4	14	28		4	10.8	14	70	13	86.7	8	57.1		39	45.3
No	7	19.4	31	62		27	73	4	20	2	13.3	5	35.7		38	44.2
Yes	4	11.1	5	10		6	16.2	2	10	0	0	1	7.1		9	10.5
Total	36	100	50	100		37	100	20	100	15	100	14	100		86	100
Q17f. Pedestrian crossing signs
Unchecked	25	69.4	14	28		4	10.8	14	70	13	86.7	8	57.1		39	45.3
No	8	22.2	29	58		25	67.6	4	20	2	13.3	6	42.9		37	43
Yes	3	8.3	7	14		8	21.6	2	10	0	0	0	0		10	11.6
Total	36	100	50	100		37	100	20	100	15	100	14	100		86	100
Q18. Median strip quality
High quality	3	8.3	5	10		5	13.5	3	15	0	0	0	0		8	9.3
Medium quality	4	11.1	12	24		12	32.4	0	0	3	20	1	7.1		16	18.6
Low quality	9	25	20	40		19	51.4	3	15	1	6.7	6	42.9		29	33.7
None	20	55.6	13	26		1	2.7	14	70	11	73.3	7	50		33	38.4
Total	36	100	50	100		37	100	20	100	15	100	14	100		86	100
Q19. Open field
Unchecked	24	66.7	46	92		31	83.8	17	85	9	60	13	92.9		70	81.4
Yes	12	33.3	4	8		6	16.2	3	15	6	40	1	7.1		16	18.6
Total	36	100	50	100		37	100	20	100	15	100	14	100		86	100
Q19. Bodies of water
Unchecked	35	97.2	50	100		37	100	19	95	15	100	14	100		85	98.8
Yes	1	2.8	0	0		0	0	1	5	0	0	0	0		1	1.2
Total	36	100	50	100		37	100	20	100	15	100	14	100		86	100
Q19. Mountains/hills
Unchecked	30	83.3	42	84		33	89.2	11	55	15	100	13	92.9		72	83.7
Yes	6	16.7	8	16		4	10.8	9	45	0	0	1	7.1		14	16.3
Total	36	100	50	100		37	100	20	100	15	100	14	100		86	100
Q19. Greenbelt/forest
Unchecked	13	36.1	39	78		23	62.2	13	65	4	26.7	12	85.7		52	60.5
Yes	23	63.9	11	22		14	37.8	7	35	11	73.3	2	14.3		34	39.5
Total	36	100	50	100		37	100	20	100	15	100	14	100		86	100
Q19. Desert
Unchecked	36	100	50	100		37	100	20	100	15	100	14	100		86	100
Total	36	100	50	100		37	100	20	100	15	100	14	100		86	100
Q20. Percentage of natural feature present in photos	36	14.1	50	2.3		37	6.1	20	12.4	15	8.5	14	1.3		86	7.2
Q21. Number of trees planted
Many Present	8	22.2	25	50		21	56.8	4	20	1	6.7	7	50		33	38.4
Some Present	11	30.6	19	38		13	35.1	6	30	4	26.7	7	50		30	34.9
1 or 2 present	5	13.9	5	10		2	5.4	4	20	4	26.7	0	0		10	11.6
None Present	12	33.3	1	2		1	2.7	6	30	6	40	0	0		13	15.1
Total	36	100	50	100		37	100	20	100	15	100	14	100		86	100
Q22. Number of man-made landscapes present
Many Present	3	8.3	2	4		4	10.8	0	0	0	0	1	7.1		5	5.8
Some Present	2	5.6	14	28		8	21.6	3	15	0	0	5	35.7		16	18.6
1 or 2 present	7	19.4	15	30		14	37.8	5	25	1	6.7	2	14.3		22	25.6
None Present	24	66.7	19	38		11	29.7	12	60	14	93.3	6	42.9		43	50
Total	36	100	50	100		37	100	20	100	15	100	14	100		86	100
Q23. Graffiti present
Many Present
Some Present	0	0	1	2		0	0	1	5	0	0	0	0		1	1.2
1 or 2 present	2	5.6	9	18		7	18.9	1	5	2	13.3	1	7.1		11	12.8
None Present	34	94.4	40	80		30	81.1	18	90	13	86.7	13	92.9		74	86
Total	36	100	50	100		37	100	20	100	15	100	14	100		86	100
Q24. Litter/garbage present
Many Present	3	8.3	1	2		0	0	2	10	2	13.3	0	0		4	4.7
Some Present	10	27.8	9	18		2	5.4	4	20	11	73.3	2	14.3		19	22.1
1 or 2 present	10	27.8	23	46		13	35.1	11	55	2	13.3	7	50		33	38.4
None Present	13	36.1	17	34		22	59.5	3	15	0	0	5	35.7		30	34.9
Total	36	100	50	100		37	100	20	100	15	100	14	100		86	100
Q25. Benches
Unchecked	33	91.7	37	74		23	62.2	19	95	15	100	13	92.9		70	81.4
Yes	3	8.3	13	26		14	37.8	1	5	0	0	1	7.1		16	18.6
Total	36	100	50	100		37	100	20	100	15	100	14	100		86	100
Q25. Trashcan
Unchecked	32	88.9	33	66		22	59.5	17	85	15	100	11	78.6		65	75.6
Yes	4	11.1	17	34		15	40.5	3	15	0	0	3	21.4		21	24.4
Total	36	100	50	100		37	100	20	100	15	100	14	100		86	100
Q25c. Newspaper boxes
Unchecked	35	97.2	40	81.6		28	75.7	18	94.7	15	100	14	100		75	88.2
Yes	1	2.8	9	18.4		9	24.3	1	5.3	0	0	0	0		10	11.8
Total	36	100	49	100		37	100	19	100	15	100	14	100		85	100
Q25. Bike rack
Unchecked	36	100	44	88		32	86.5	19	95	15	100	14	100		80	93
Yes	0	0	6	12		5	13.5	1	5	0	0	0	0		6	7
Total	36	100	50	100		37	100	20	100	15	100	14	100		86	100
Q25. Parking meter
Unchecked	36	100	47	94		35	94.6	20	100	15	100	13	92.9		83	96.5
Yes	0	0	3	6		2	5.4	0	0	0	0	1	7.1		3	3.5
Total	36	100	50	100		37	100	20	100	15	100	14	100		86	100
Q25. Street lamp
Unchecked	16	44.4	3	6		0	0	6	30	10	66.7	3	21.4		19	22.1
Yes	20	55.6	47	94		37	100	14	70	5	33.3	11	78.6		67	77.9
Total	36	100	50	100		37	100	20	100	15	100	14	100		86	100
Q25. Bus shelter
Unchecked	33	91.7	34	68		25	67.6	18	90	13	86.7	11	78.6		67	77.9
Yes	3	8.3	16	32		12	32.4	2	10	2	13.3	3	21.4		19	22.1
Total	36	100	50	100		37	100	20	100	15	100	14	100		86	100
Q25. Phone booth
Unchecked	35	97.2	42	84		33	89.2	16	80	15	100	13	92.9		77	89.5
Yes	1	2.8	8	16		4	10.8	4	20	0	0	1	7.1		9	10.5
Total	36	100	50	100		37	100	20	100	15	100	14	100		86	100
Q26. Number of public art displayed
Some Present	0	0	2	4		2	5.4	0	0	0	0	0	0		2	2.3
1 or 2 present	5	13.9	7	14		9	24.3	0	0	1	6.7	2	14.3		12	14
None Present	31	86.1	41	82		26	70.3	20	100	14	93.3	12	85.7		72	83.7
Total	36	100	50	100		37	100	20	100	15	100	14	100		86	100
Q27. Are buildings or houses presnt in photos
Yes	36	100	50	100		37	100	20	100	15	100	14	100		86	100
Total	36	100	50	100		37	100	20	100	15	100	14	100		86	100
Q28. Number of buildings, houses, and/or structures present	36	13.3	50	17.3		37	15.9	20	18.5	15	11.4	14	15.1		86	15.6
Q29. Amount of awnings present in photo
Many Present	0	0	3	6		3	8.1	0	0	0	0	0	0		3	3.5
Some Present	2	5.6	6	12		5	13.5	3	15	0	0	0	0		8	9.3
1 or 2 present	12	33.3	14	28		9	24.3	7	35	8	53.3	2	14.3		26	30.2
None Present	22	61.1	27	54		20	54.1	10	50	7	46.7	12	85.7		49	57
Total	36	100	50	100		37	100	20	100	15	100	14	100		86	100
Q31. Evaluate exterior of structure and buildings and/or houses maintained
All buildings and/or houses are well maintained	18	50	41	82		36	97.3	14	70	0	0	9	64.3		59	68.6
Some buildings and/or houses are well maintained and some poorly maintained	10	27.8	6	12		1	2.7	6	30	5	33.3	4	28.6		16	18.6
Most houses and/or houses are poorly maintained	8	22.2	3	6		0	0	0	0	10	66.7	1	7.1		11	12.8
Total	36	100	50	100		37	100	20	100	15	100	14	100		86	100
Q32. Diversity of buildings' and/or houses' design and architecture
Many ranges of designs	2	5.6	5	10		7	18.9	0	0	0	0	0	0		7	8.1
Some range of design	14	38.9	32	64		26	70.3	10	50	4	26.7	6	42.9		46	53.5
All are similar in design and architecture	20	55.6	13	26		4	10.8	10	50	11	73.3	8	57.1		33	38.4
Total	36	100	50	100		37	100	20	100	15	100	14	100		86	100
Q33. Opinion: The neighborhood is very safe and pedestrian friendly
Strongly disagree	13	36.1	6	12		2	5.4	4	20	10	66.7	3	21.4		19	22.1
Somewhat disagree	10	27.8	6	12		6	16.2	4	20	4	26.7	2	14.3		16	18.6
Somewhat agree	12	33.3	28	56		18	48.6	12	60	1	6.7	9	64.3		40	46.5
Strongly agree	1	2.8	10	20		11	29.7	0	0	0	0	0	0		11	12.8
Total	36	100	50	100		37	100	20	100	15	100	14	100		86	100
Q34. Opinion: The streets and sidewalks in neighbourhood are suitable for walkin
Strongly disagree	13	36.1	3	6		2	5.4	5	25	6	40	3	21.4		16	18.6
Somewhat disagree	13	36.1	7	14		7	18.9	3	15	7	46.7	3	21.4		20	23.3
Somewhat agree	8	22.2	29	58		17	45.9	11	55	2	13.3	7	50		37	43
Strongly agree	2	5.6	11	22		11	29.7	1	5	0	0	1	7.1		13	15.1
Total	36	100	50	100		37	100	20	100	15	100	14	100		86	100
Q35. Opinion: The streets and sidewalks in neighbourhood are suitable for biking
Strongly disagree	6	16.7	6	12		5	13.5	4	20	3	20	0	0		12	14
Somewhat disagree	25	69.4	31	62		25	67.6	13	65	12	80	6	42.9		56	65.1
Somewhat agree	4	11.1	13	26		7	18.9	3	15	0	0	7	50		17	19.8
Strongly agree	1	2.8	0	0		0	0	0	0	0	0	1	7.1		1	1.2
Total	36	100	50	100		37	100	20	100	15	100	14	100		86	100
Q36. Opinion: The buildings, homes and structures in this neighborhood are very
Strongly disagree	9	25	3	6		0	0	2	10	10	66.7	0	0		12	14
Somewhat disagree	14	38.9	22	44		9	24.3	11	55	5	33.3	11	78.6		36	41.9
Somewhat agree	11	30.6	22	44		24	64.9	6	30	0	0	3	21.4		33	38.4
Strongly agree	2	5.6	3	6		4	10.8	1	5	0	0	0	0		5	5.8
Total	36	100	50	100		37	100	20	100	15	100	14	100		86	100
Q37. Opinion: The neighborhood as a whole is aesthetically very appealing
Strongly disagree	4	11.1	2	4		0	0	2	10	4	26.7	0	0		6	7
Somewhat disagree	16	44.4	11	22		3	8.1	7	35	11	73.3	6	42.9		27	31.4
Somewhat agree	14	38.9	28	56		25	67.6	9	45	0	0	8	57.1		42	48.8
Strongly agree	2	5.6	9	18		9	24.3	2	10	0	0	0	0		11	12.8
Total	36	100	50	100		37	100	20	100	15	100	14	100		86	100

## Sheet: Observer 3
	Urban/rural					Country									Total
	Rural		Urban			Canada		Brazil/Colombia		India		China
	No.	%	No.	%		No.	%	No.	%	No.	%	No.	%		No.	%
Q1. Are sidewalks present
No	14	38.9	4	8		1	2.7	3	15	10	66.7	4	28.6		18	20.9
Yes	22	61.1	46	92		36	97.3	17	85	5	33.3	10	71.4		68	79.1
Total	36	100	50	100		37	100	20	100	15	100	14	100		86	100
Q2. Type of sidewalk present in photos
Unchecked	14	38.9	4	8		1	2.7	3	15	10	66.7	4	28.6		18	20.9
Complete	11	30.6	37	74		28	75.7	11	55	3	20	6	42.9		48	55.8
Partial	11	30.6	9	18		8	21.6	6	30	2	13.3	4	28.6		20	23.3
Total	36	100	50	100		37	100	20	100	15	100	14	100		86	100
Q3. Concrete
Unchecked	19	52.8	16	32		4	10.8	7	35	11	73.3	13	92.9		35	40.7
Yes	17	47.2	34	68		33	89.2	13	65	4	26.7	1	7.1		51	59.3
Total	36	100	50	100		37	100	20	100	15	100	14	100		86	100
Q3. Paving bricks
Unchecked	34	94.4	39	78		36	97.3	17	85	15	100	5	35.7		73	84.9
Yes	2	5.6	11	22		1	2.7	3	15	0	0	9	64.3		13	15.1
Total	36	100	50	100		37	100	20	100	15	100	14	100		86	100
Q3. Asphalt
Unchecked	34	94.4	49	98		35	94.6	19	95	15	100	14	100		83	96.5
Yes	2	5.6	1	2		2	5.4	1	5	0	0	0	0		3	3.5
Total	36	100	50	100		37	100	20	100	15	100	14	100		86	100
Q3. Gravel
Unchecked	36	100	50	100		37	100	20	100	15	100	14	100		86	100
Total	36	100	50	100		37	100	20	100	15	100	14	100		86	100
Q3. Grass
Unchecked	36	100	50	100		37	100	20	100	15	100	14	100		86	100
Total	36	100	50	100		37	100	20	100	15	100	14	100		86	100
Q3. Sand
Unchecked	35	97.2	50	100		37	100	20	100	14	93.3	14	100		85	98.8
Yes	1	2.8	0	0		0	0	0	0	1	6.7	0	0		1	1.2
Total	36	100	50	100		37	100	20	100	15	100	14	100		86	100
Q4. Quality of sidewalk
	14	38.9	4	8		1	2.7	3	15	10	66.7	4	28.6		18	20.9
Very well maintained	11	30.6	25	50		26	70.3	6	30	0	0	4	28.6		36	41.9
Somewhat maintained	8	22.2	18	36		8	21.6	9	45	4	26.7	5	35.7		26	30.2
Poorly maintained	3	8.3	1	2		1	2.7	1	5	1	6.7	1	7.1		4	4.7
Undergoing repair	0	0	2	4		1	2.7	1	5	0	0	0	0		2	2.3
Total	36	100	50	100		37	100	20	100	15	100	14	100		86	100
Q5. Bicycle lanes present
	1	2.8	0	0		1	2.7	0	0	0	0	0	0		1	1.2
No	34	94.4	46	92		35	94.6	20	100	15	100	10	71.4		80	93
Yes	1	2.8	4	8		1	2.7	0	0	0	0	4	28.6		5	5.8
Total	36	100	50	100		37	100	20	100	15	100	14	100		86	100
Q6. Quality of bicycle lanes
Unchecked	35	97.2	46	92		36	97.3	20	100	15	100	10	71.4		81	94.2
High quality	0	0	2	4		0	0	0	0	0	0	2	14.3		2	2.3
Medium quality	0	0	1	2		0	0	0	0	0	0	1	7.1		1	1.2
Low quality	1	2.8	1	2		1	2.7	0	0	0	0	1	7.1		2	2.3
Total	36	100	50	100		37	100	20	100	15	100	14	100		86	100
Q7. Grass/dirt strip present between sidewalk and road
None present	29	80.6	33	66		18	48.6	15	75	15	100	14	100		62	72.1
Present on one or some sides of street	6	16.7	13	26		14	37.8	5	25	0	0	0	0		19	22.1
Present on all sides of street	1	2.8	4	8		5	13.5	0	0	0	0	0	0		5	5.8
Total	36	100	50	100		37	100	20	100	15	100	14	100		86	100
Q8. Parking lot present in photos
> or = 3 present	7	19.4	10	20		16	43.2	0	0	0	0	1	7.1		17	19.8
2 present	2	5.6	5	10		5	13.5	0	0	0	0	2	14.3		7	8.1
1 present	5	13.9	9	18		6	16.2	3	15	0	0	5	35.7		14	16.3
None present	22	61.1	26	52		10	27	17	85	15	100	6	42.9		48	55.8
Total	36	100	50	100		37	100	20	100	15	100	14	100		86	100
Q9. Width of street/road
> 5 lanes wide	1	2.8	2	4		3	8.1	0	0	0	0	0	0		3	3.5
4 or 5 lanes wide	5	13.9	25	50		21	56.8	3	15	1	6.7	5	35.7		30	34.9
2 or 3 lanes wide	19	52.8	22	44		13	35.1	13	65	6	40	9	64.3		41	47.7
1 lane wide	11	30.6	1	2		0	0	4	20	8	53.3	0	0		12	14
Total	36	100	50	100		37	100	20	100	15	100	14	100		86	100
Q10. Level of pedestrian density
Heavy	1	2.8	10	20		3	8.1	2	10	3	20	3	21.4		11	12.8
Moderate	11	30.6	14	28		5	13.5	9	45	8	53.3	3	21.4		25	29.1
Low	13	36.1	23	46		20	54.1	6	30	3	20	7	50		36	41.9
No pedestrians seen	11	30.6	3	6		9	24.3	3	15	1	6.7	1	7.1		14	16.3
Total	36	100	50	100		37	100	20	100	15	100	14	100		86	100
Q11. Amount obstacles seen in photos
Many	5	13.9	3	6		0	0	3	15	2	13.3	3	21.4		8	9.3
Some	6	16.7	10	20		0	0	8	40	5	33.3	3	21.4		16	18.6
1 or 2	14	38.9	18	36		10	27	8	40	8	53.3	6	42.9		32	37.2
None	11	30.6	19	38		27	73	1	5	0	0	2	14.3		30	34.9
Total	36	100	50	100		37	100	20	100	15	100	14	100		86	100
Q12. Level of motor vehicle density
Heavy	1	2.8	10	20		8	21.6	0	0	2	13.3	1	7.1		11	12.8
Moderate	4	11.1	18	36		17	45.9	2	10	2	13.3	1	7.1		22	25.6
Low	21	58.3	21	42		11	29.7	15	75	8	53.3	8	57.1		42	48.8
No Vehicles Seen	10	27.8	1	2		1	2.7	3	15	3	20	4	28.6		11	12.8
Total	36	100	50	100		37	100	20	100	15	100	14	100		86	100
Q13. Number of bicycles seen	36	0	50	1		37	0	20	0	15	0	14	4		86	1
Q13. Number of cars seen	36	7.6	50	21.1		37	26.2	20	7.5	15	4.3	14	10.3		86	15.4
Q13. Number of buses seen	36	0.1	50	1.2		37	0.4	20	0.5	15	2.4	14	0.4		86	0.8
Q13. Number of rickshaws seen	36	0.1	50	0.4		37	0	20	0	15	0.9	14	0.5		86	0.2
Q13. Number of motorcycles/scooters seen	36	0.7	50	1.8		37	0.1	20	2.5	15	2.3	14	2		86	1.4
Q13. Number of trucks seen	36	1.1	50	1.1		37	1.5	20	0.8	15	1	14	0.8		86	1.1
Q14. Amount of parked cars seen
Greater than 4 present	17	47.2	36	72		34	91.9	10	50	1	6.7	8	57.1		53	61.6
3 or 4 present	4	11.1	4	8		0	0	5	25	3	20	0	0		8	9.3
1 or 2 present	7	19.4	7	14		2	5.4	3	15	6	40	3	21.4		14	16.3
None present	8	22.2	3	6		1	2.7	2	10	5	33.3	3	21.4		11	12.8
Total	36	100	50	100		37	100	20	100	15	100	14	100		86	100
Q15. Are there crosswalks present
No	26	72.2	17	34		5	13.5	17	85	13	86.7	8	57.1		43	50
Yes	10	27.8	33	66		32	86.5	3	15	2	13.3	6	42.9		43	50
Total	36	100	50	100		37	100	20	100	15	100	14	100		86	100
Q16. Number of crosswalks present
Unchecked	26	72.2	17	34		5	13.5	17	85	13	86.7	8	57.1		43	50
Greater than 4 present	0	0	2	4		2	5.4	0	0	0	0	0	0		2	2.3
3 or 4 present	7	19.4	22	44		25	67.6	0	0	0	0	4	28.6		29	33.7
1 or 2 present	3	8.3	9	18		5	13.5	3	15	2	13.3	2	14.3		12	14
Total	36	100	50	100		37	100	20	100	15	100	14	100		86	100
Q17a. White/coloured painted lines
Unchecked	25	69.4	17	34		5	13.5	16	80	13	86.7	8	57.1		42	48.8
No	1	2.8	6	12		5	13.5	2	10	0	0	0	0		7	8.1
Yes	10	27.8	27	54		27	73	2	10	2	13.3	6	42.9		37	43
Total	36	100	50	100		37	100	20	100	15	100	14	100		86	100
Q17b. Different road surface or pavings
Unchecked	26	72.2	17	34		5	13.5	17	85	13	86.7	8	57.1		43	50
No	9	25	28	56		26	70.3	3	15	2	13.3	6	42.9		37	43
Yes	1	2.8	5	10		6	16.2	0	0	0	0	0	0		6	7
Total	36	100	50	100		37	100	20	100	15	100	14	100		86	100
Q17d. Stop/yield signs
Unchecked	26	72.2	17	34		5	13.5	17	85	13	86.7	8	57.1		43	50
No	9	25	33	66		31	83.8	3	15	2	13.3	6	42.9		42	48.8
Yes	1	2.8	0	0		1	2.7	0	0	0	0	0	0		1	1.2
Total	36	100	50	100		37	100	20	100	15	100	14	100		86	100
Q17f. Pedestrian crossing signs
Unchecked	26	72.2	17	34		5	13.5	17	85	13	86.7	8	57.1		43	50
No	8	22.2	28	56		27	73	2	10	2	13.3	5	35.7		36	41.9
Yes	2	5.6	5	10		5	13.5	1	5	0	0	1	7.1		7	8.1
Total	36	100	50	100		37	100	20	100	15	100	14	100		86	100
Q18. Median strip quality
High quality	3	8.3	5	10		5	13.5	3	15	0	0	0	0		8	9.3
Medium quality	4	11.1	12	24		13	35.1	0	0	3	20	0	0		16	18.6
Low quality	9	25	19	38		18	48.6	3	15	1	6.7	6	42.9		28	32.6
None	20	55.6	14	28		1	2.7	14	70	11	73.3	8	57.1		34	39.5
Total	36	100	50	100		37	100	20	100	15	100	14	100		86	100
Q19. Open field
Unchecked	22	61.1	47	94		31	83.8	16	80	9	60	13	92.9		69	80.2
Yes	14	38.9	3	6		6	16.2	4	20	6	40	1	7.1		17	19.8
Total	36	100	50	100		37	100	20	100	15	100	14	100		86	100
Q19. Bodies of water
Unchecked	34	94.4	50	100		36	97.3	19	95	15	100	14	100		84	97.7
Yes	2	5.6	0	0		1	2.7	1	5	0	0	0	0		2	2.3
Total	36	100	50	100		37	100	20	100	15	100	14	100		86	100
Q19. Mountains/hills
Unchecked	29	80.6	43	86		32	86.5	12	60	15	100	13	92.9		72	83.7
Yes	7	19.4	7	14		5	13.5	8	40	0	0	1	7.1		14	16.3
Total	36	100	50	100		37	100	20	100	15	100	14	100		86	100
Q19. Greenbelt/forest
Unchecked	5	13.9	29	58		12	32.4	10	50	3	20	9	64.3		34	39.5
Yes	31	86.1	21	42		25	67.6	10	50	12	80	5	35.7		52	60.5
Total	36	100	50	100		37	100	20	100	15	100	14	100		86	100
Q19. Desert
Unchecked	36	100	50	100		37	100	20	100	15	100	14	100		86	100
Total	36	100	50	100		37	100	20	100	15	100	14	100		86	100
Q20. Percentage of natural feature present in photos	36	14.1	50	2.6		37	6.7	20	11.4	15	9	14	1.8		86	7.4
Q21. Number of trees planted
Many Present	5	13.9	21	42		16	43.2	3	15	0	0	7	50		26	30.2
Some Present	9	25	16	32		14	37.8	4	20	1	6.7	6	42.9		25	29.1
1 or 2 present	7	19.4	6	12		3	8.1	5	25	5	33.3	0	0		13	15.1
None Present	15	41.7	7	14		4	10.8	8	40	9	60	1	7.1		22	25.6
Total	36	100	50	100		37	100	20	100	15	100	14	100		86	100
Q22. Number of man-made landscapes present
Many Present	3	8.3	2	4		4	10.8	0	0	0	0	1	7.1		5	5.8
Some Present	3	8.3	8	16		6	16.2	1	5	0	0	4	28.6		11	12.8
1 or 2 present	4	11.1	16	32		11	29.7	7	35	1	6.7	1	7.1		20	23.3
None Present	26	72.2	24	48		16	43.2	12	60	14	93.3	8	57.1		50	58.1
Total	36	100	50	100		37	100	20	100	15	100	14	100		86	100
Q23. Graffiti present
Some Present	0	0	1	2		0	0	1	5	0	0	0	0		1	1.2
1 or 2 present	1	2.8	8	16		6	16.2	0	0	1	6.7	2	14.3		9	10.5
None Present	35	97.2	41	82		31	83.8	19	95	14	93.3	12	85.7		76	88.4
Total	36	100	50	100		37	100	20	100	15	100	14	100		86	100
Q24. Litter/garbage present
Many Present	3	8.3	1	2		0	0	2	10	2	13.3	0	0		4	4.7
Some Present	13	36.1	15	30		3	8.1	11	55	11	73.3	3	21.4		28	32.6
1 or 2 present	10	27.8	18	36		17	45.9	4	20	2	13.3	5	35.7		28	32.6
None Present	10	27.8	16	32		17	45.9	3	15	0	0	6	42.9		26	30.2
Total	36	100	50	100		37	100	20	100	15	100	14	100		86	100
Q25. Benches
Unchecked	33	91.7	37	74		25	67.6	18	90	15	100	12	85.7		70	81.4
Yes	3	8.3	13	26		12	32.4	2	10	0	0	2	14.3		16	18.6
Total	36	100	50	100		37	100	20	100	15	100	14	100		86	100
Q25. Trashcan
Unchecked	31	86.1	34	68		22	59.5	17	85	15	100	11	78.6		65	75.6
Yes	5	13.9	16	32		15	40.5	3	15	0	0	3	21.4		21	24.4
Total	36	100	50	100		37	100	20	100	15	100	14	100		86	100
Q25c. Newspaper boxes
Unchecked	36	100	43	86		30	81.1	20	100	15	100	14	100		79	91.9
Yes	0	0	7	14		7	18.9	0	0	0	0	0	0		7	8.1
Total	36	100	50	100		37	100	20	100	15	100	14	100		86	100
Q25. Bike rack
Unchecked	36	100	44	88		32	86.5	19	95	15	100	14	100		80	93
Yes	0	0	6	12		5	13.5	1	5	0	0	0	0		6	7
Total	36	100	50	100		37	100	20	100	15	100	14	100		86	100
Q25. Parking meter
Unchecked	36	100	48	96		35	94.6	20	100	15	100	14	100		84	97.7
Yes	0	0	2	4		2	5.4	0	0	0	0	0	0		2	2.3
Total	36	100	50	100		37	100	20	100	15	100	14	100		86	100
Q25. Street lamp
Unchecked	15	41.7	5	10		0	0	4	20	11	73.3	5	35.7		20	23.3
Yes	21	58.3	45	90		37	100	16	80	4	26.7	9	64.3		66	76.7
Total	36	100	50	100		37	100	20	100	15	100	14	100		86	100
Q25. Bus shelter
Unchecked	34	94.4	38	76		29	78.4	18	90	13	86.7	12	85.7		72	83.7
Yes	2	5.6	12	24		8	21.6	2	10	2	13.3	2	14.3		14	16.3
Total	36	100	50	100		37	100	20	100	15	100	14	100		86	100
Q25. Phone booth
Unchecked	36	100	45	90		35	94.6	17	85	15	100	14	100		81	94.2
Yes	0	0	5	10		2	5.4	3	15	0	0	0	0		5	5.8
Total	36	100	50	100		37	100	20	100	15	100	14	100		86	100
Q26. Number of public art displayed
Some Present	0	0	2	4		2	5.4	0	0	0	0	0	0		2	2.3
1 or 2 present	5	13.9	8	16		10	27	0	0	1	6.7	2	14.3		13	15.1
None Present	31	86.1	40	80		25	67.6	20	100	14	93.3	12	85.7		71	82.6
Total	36	100	50	100		37	100	20	100	15	100	14	100		86	100
Q27. Are buildings or houses presnt in photos
Yes	36	100	50	100		37	100	20	100	15	100	14	100		86	100
Total	36	100	50	100		37	100	20	100	15	100	14	100		86	100
Q28. Number of buildings, houses, and/or structures present	36	14.6	50	18.3		37	16.4	20	19.6	15	14.6	14	16.1		86	16.8
Q29. Amount of awnings present in photo
Many Present	1	2.8	3	6		4	10.8	0	0	0	0	0	0		4	4.7
Some Present	2	5.6	6	12		4	10.8	4	20	0	0	0	0		8	9.3
1 or 2 present	11	30.6	13	26		10	27	6	30	6	40	2	14.3		24	27.9
None Present	22	61.1	28	56		19	51.4	10	50	9	60	12	85.7		50	58.1
Total	36	100	50	100		37	100	20	100	15	100	14	100		86	100
Q31. Evaluate exterior of structure and buildings and/or houses maintained
All buildings and/or houses are well maintained	18	50	37	74		32	86.5	14	70	0	0	9	64.3		55	64
Some buildings and/or houses are well maintained and some poorly maintained	11	30.6	9	18		5	13.5	6	30	5	33.3	4	28.6		20	23.3
Most houses and/or houses are poorly maintained	7	19.4	4	8		0	0	0	0	10	66.7	1	7.1		11	12.8
Total	36	100	50	100		37	100	20	100	15	100	14	100		86	100
Q32. Diversity of buildings' and/or houses' design and architecture
Many ranges of designs	2	5.6	7	14		8	21.6	1	5	0	0	0	0		9	10.5
Some range of design	14	38.9	26	52		22	59.5	9	45	4	26.7	5	35.7		40	46.5
All are similar in design and architecture	20	55.6	17	34		7	18.9	10	50	11	73.3	9	64.3		37	43
Total	36	100	50	100		37	100	20	100	15	100	14	100		86	100
Q33. Opinion: The neighborhood is very safe and pedestrian friendly
Strongly disagree	5	13.9	4	8		1	2.7	2	10	5	33.3	1	7.1		9	10.5
Somewhat disagree	19	52.8	13	26		9	24.3	7	35	10	66.7	6	42.9		32	37.2
Somewhat agree	11	30.6	26	52		20	54.1	11	55	0	0	6	42.9		37	43
Strongly agree	1	2.8	7	14		7	18.9	0	0	0	0	1	7.1		8	9.3
Total	36	100	50	100		37	100	20	100	15	100	14	100		86	100
Q34. Opinion: The streets and sidewalks in neighbourhood are suitable for walkin
Strongly disagree	8	22.2	4	8		2	5.4	3	15	6	40	1	7.1		12	14
Somewhat disagree	16	44.4	13	26		8	21.6	6	30	9	60	6	42.9		29	33.7
Somewhat agree	12	33.3	28	56		22	59.5	11	55	0	0	7	50		40	46.5
Strongly agree	0	0	5	10		5	13.5	0	0	0	0	0	0		5	5.8
Total	36	100	50	100		37	100	20	100	15	100	14	100		86	100
Q35. Opinion: The streets and sidewalks in neighbourhood are suitable for biking
Strongly disagree	6	16.7	10	20		11	29.7	1	5	4	26.7	0	0		16	18.6
Somewhat disagree	24	66.7	30	60		24	64.9	14	70	10	66.7	6	42.9		54	62.8
Somewhat agree	6	16.7	10	20		2	5.4	5	25	1	6.7	8	57.1		16	18.6
Total	36	100	50	100		37	100	20	100	15	100	14	100		86	100
Q36. Opinion: The buildings, homes and structures in this neighborhood are very
Strongly disagree	3	8.3	2	4		0	0	0	0	5	33.3	0	0		5	5.8
Somewhat disagree	19	52.8	24	48		12	32.4	10	50	10	66.7	11	78.6		43	50
Somewhat agree	12	33.3	22	44		22	59.5	9	45	0	0	3	21.4		34	39.5
Strongly agree	2	5.6	2	4		3	8.1	1	5	0	0	0	0		4	4.7
Total	36	100	50	100		37	100	20	100	15	100	14	100		86	100
Q37. Opinion: The neighborhood as a whole is aesthetically very appealing
Strongly disagree	3	8.3	4	8		0	0	2	10	5	33.3	0	0		7	8.1
Somewhat disagree	20	55.6	16	32		10	27	7	35	10	66.7	9	64.3		36	41.9
Somewhat agree	12	33.3	26	52		23	62.2	10	50	0	0	5	35.7		38	44.2
Strongly agree	1	2.8	4	8		4	10.8	1	5	0	0	0	0		5	5.8
Total	36	100	50	100		37	100	20	100	15	100	14	100		86	100

## Sheet: Combined table
ICC per item overall, stratified by region and stratified by urban/rural
	Country/community type (n)
	Overall (86)			Canada (37)			Brazil/Colombia (20)			India/China (29)			Urban (50)			Rural (36)
Item	ICC	95% CI		ICC	95% CI		ICC	95% CI		ICC	95% CI		ICC	95% CI		ICC	95% CI
Q1. Are sidewalks present	1	(1.00 , 1.00)		1	(1.00 , 1.00)		1	(1.00 , 1.00)		1	(1.00 , 1.00)		1	(1.00 , 1.00)		1	(1.00 , 1.00)
Q2. Type of sidewalk present in photos	0.92	(0.89 , 0.95)		0.87	(0.78 , 0.92)		0.92	(0.84 , 0.96)		0.94	(0.89 , 0.97)		0.88	(0.82 , 0.93)		0.95	(0.91 , 0.97)
Q3. Concrete	0.92	(0.89 , 0.94)		0.73	(0.58 , 0.84)		0.93	(0.86 , 0.97)		0.93	(0.87 , 0.96)		0.88	(0.81 , 0.92)		0.96	(0.94 , 0.98)
Q3. Paving bricks	0.9	(0.87 , 0.93)		1	(1.00 , 1.00)		1	(1.00 , 1.00)		0.95	(0.90 , 0.97)		0.88	(0.81 , 0.92)		1	(1.00 , 1.00)
Q3. Asphalt	0.81	(0.75 , 0.87)		0.85	(0.76 , 0.91)		0.74	(0.55 , 0.88)		1	(1.00 , 1.00)		0.75	(0.63 , 0.84)		0.85	(0.76 , 0.92)
Q4. Quality of sidewalk	0.9	(0.86 , 0.93)		0.81	(0.70 , 0.89)		0.92	(0.84 , 0.96)		0.93	(0.87 , 0.96)		0.89	(0.83 , 0.93)		0.91	(0.84 , 0.95)
Q5. Bicycle lanes present	1	(1.00 , 1.00)		1	(1.00 , 1.00)		1	(1.00 , 1.00)		1	(1.00 , 1.00)		1	(1.00 , 1.00)		1	(1.00 , 1.00)
Q6. Quality of bicycle lanes	0.95	(0.93 , 0.97)		0.95	(0.92 , 0.97)		1	(1.00 , 1.00)		0.95	(0.91 , 0.98)		0.92	(0.88 , 0.95)		1	(1.00 , 1.00)
Q7. Grass/dirt strip present between sidewalk and road	0.9	(0.86 , 0.93)		0.87	(0.78 , 0.92)		0.91	(0.83 , 0.96)		1	(1.00 , 1.00)		0.95	(0.92 , 0.97)		0.72	(0.58 , 0.84)
Q8. Parking lot present in photos	0.89	(0.85 , 0.93)		0.84	(0.74 , 0.91)		0.46	(0.19 , 0.71)		0.87	(0.77 , 0.93)		0.87	(0.81 , 0.92)		0.93	(0.87 , 0.96)
Q9. Width of street/road	0.88	(0.83 , 0.92)		0.79	(0.66 , 0.88)		0.77	(0.60 , 0.89)		0.9	(0.82 , 0.95)		0.81	(0.72 , 0.88)		0.89	(0.82 , 0.94)
Q10. Level of pedestrian density	0.93	(0.90 , 0.95)		0.94	(0.89 , 0.96)		0.92	(0.84 , 0.96)		0.91	(0.84 , 0.95)		0.94	(0.90 , 0.96)		0.89	(0.82 , 0.94)
Q11. Amount obstacles seen in photos	0.78	(0.70 , 0.84)		0.55	(0.37 , 0.72)		0.69	(0.39 , 0.86)		0.73	(0.56 , 0.85)		0.82	(0.73 , 0.89)		0.72	(0.58 , 0.84)
Q12. Level of motor vehicle density	0.89	(0.84 , 0.92)		0.84	(0.74 , 0.91)		0.85	(0.71 , 0.93)		0.91	(0.84 , 0.95)		0.83	(0.74 , 0.89)		0.91	(0.85 , 0.95)
Q13. Number of bicycles seen	0.87	(0.82 , 0.91)		0.77	(0.64 , 0.86)		0.72	(0.51 , 0.86)		0.86	(0.76 , 0.93)		0.87	(0.80 , 0.92)		0.73	(0.59 , 0.84)
Q13. Number of cars seen	0.92	(0.89 , 0.95)		0.84	(0.74 , 0.91)		0.9	(0.81 , 0.96)		0.95	(0.91 , 0.98)		0.89	(0.83 , 0.93)		0.95	(0.92 , 0.97)
Q13. Number of buses seen	0.39	(0.25 , 0.52)		0.77	(0.64 , 0.86)		0.9	(0.80 , 0.95)		0.34	(0.11 , 0.58)		0.37	(0.19 , 0.54)		0.8	(0.69 , 0.89)
Q13. Number of rickshaws seen	0.85	(0.79 , 0.89)		1	(1.00 , 1.00)		1	(1.00 , 1.00)		0.83	(0.71 , 0.91)		0.85	(0.78 , 0.91)		0.54	(0.35 , 0.71)
Q13. Number of motorcycles/scooters seen	0.67	(0.56 , 0.76)		0.94	(0.91 , 0.97)		0.84	(0.70 , 0.93)		0.53	(0.32 , 0.72)		0.64	(0.49 , 0.76)		0.83	(0.73 , 0.90)
Q13. Number of trucks seen	0.85	(0.80 , 0.90)		0.89	(0.82 , 0.94)		0.87	(0.76 , 0.94)		0.64	(0.45 , 0.80)		0.84	(0.75 , 0.90)		0.88	(0.80 , 0.93)
Q14. Amount of parked cars seen	0.9	(0.86 , 0.93)		0.88	(0.81 , 0.93)		0.86	(0.74 , 0.94)		0.84	(0.73 , 0.92)		0.88	(0.82 , 0.93)		0.89	(0.83 , 0.94)
Q15. Are there crosswalks present	0.9	(0.85 , 0.93)		0.85	(0.75 , 0.91)		0.72	(0.51 , 0.87)		0.89	(0.81 , 0.94)		0.83	(0.74 , 0.89)		0.96	(0.93 , 0.98)
Q16. Number of crosswalks present	0.87	(0.82 , 0.91)		0.82	(0.72 , 0.90)		0.82	(0.66 , 0.92)		0.85	(0.74 , 0.92)		0.81	(0.71 , 0.88)		0.92	(0.87 , 0.96)
Q17a. White/coloured painted lines	0.89	(0.85 , 0.92)		0.91	(0.85 , 0.95)		0.58	(0.33 , 0.79)		0.89	(0.81 , 0.94)		0.8	(0.71 , 0.88)		0.98	(0.96 , 0.99)
Q17b. Different road surface or pavings	0.89	(0.85 , 0.92)		0.84	(0.75 , 0.91)		0.7	(0.48 , 0.86)		0.89	(0.81 , 0.94)		0.88	(0.82 , 0.93)		0.86	(0.77 , 0.92)
Q17c. Traffic signals	0.75	(0.53 , 0.86)		0.45	(0.04 , 0.73)		0.75	(0.55 , 0.88)		0.78	(0.63 , 0.88)		0.66	(0.32 , 0.83)		0.81	(0.68 , 0.90)
Q17d. Stop/yield signs	0.79	(0.71 , 0.85)		0.59	(0.41 , 0.74)		0.62	(0.38 , 0.81)		0.85	(0.75 , 0.92)		0.68	(0.55 , 0.79)		0.86	(0.77 , 0.92)
Q17e. Pedestrian activated singal	0.94	(0.91 , 0.96)		0.89	(0.82 , 0.94)		0.7	(0.48 , 0.86)		0.91	(0.85 , 0.96)		0.91	(0.86 , 0.94)		0.96	(0.92 , 0.98)
Q17f. Pedestrian crossing signs	0.85	(0.79 , 0.89)		0.69	(0.54 , 0.81)		0.81	(0.65 , 0.91)		0.85	(0.75 , 0.92)		0.76	(0.65 , 0.84)		0.93	(0.88 , 0.96)
Q18. Median strip quality	0.95	(0.93 , 0.96)		0.94	(0.90 , 0.97)		0.99	(0.97 , 0.99)		0.8	(0.67 , 0.89)		0.93	(0.89 , 0.95)		0.97	(0.95 , 0.98)
Q19. Open field	0.76	(0.67 , 0.82)		0.7	(0.55 , 0.82)		0.89	(0.78 , 0.95)		0.74	(0.58 , 0.86)		0.48	(0.31 , 0.64)		0.8	(0.68 , 0.88)
Q19. Bodies of water	0.75	(0.66 , 0.82)		1	(1.00 , 1.00)		1	(1.00 , 1.00)		1	(1.00 , 1.00)		1	(1.00 , 1.00)		0.75	(0.61 , 0.85)
Q19. Mountains/hills	0.74	(0.65 , 0.81)		0.66	(0.50 , 0.79)		0.87	(0.75 , 0.94)		0.22	(-0.00 , 0.48)		0.78	(0.67 , 0.86)		0.69	(0.53 , 0.81)
Q19. Greenbelt/forest	0.3	(0.12 , 0.47)		0.25	(0.05 , 0.48)		0.29	(0.04 , 0.57)		0.38	(0.13 , 0.61)		0.22	(0.06 , 0.40)		0.21	(0.02 , 0.43)
Q19. Desert	1	(1.00 , 1.00)		1	(1.00 , 1.00)		1	(1.00 , 1.00)		1	(1.00 , 1.00)		1	(1.00 , 1.00)		1	(1.00 , 1.00)
Q20. Percentage of natural feature present in photos	0.95	(0.93 , 0.97)		0.95	(0.91 , 0.97)		0.99	(0.97 , 0.99)		0.68	(0.50 , 0.82)		0.72	(0.60 , 0.82)		0.95	(0.92 , 0.97)
Q21. Number of trees planted	0.75	(0.65 , 0.82)		0.59	(0.40 , 0.74)		0.76	(0.58 , 0.89)		0.77	(0.63 , 0.88)		0.58	(0.43 , 0.72)		0.79	(0.66 , 0.88)
Q22. Number of man-made landscapes present	0.85	(0.79 , 0.90)		0.87	(0.78 , 0.92)		0.82	(0.66 , 0.92)		0.82	(0.69 , 0.90)		0.77	(0.65 , 0.86)		0.95	(0.91 , 0.97)
Q23. Graffiti present	0.6	(0.48 , 0.70)		0.44	(0.24 , 0.63)		0.86	(0.74 , 0.94)		0.59	(0.39 , 0.76)		0.87	(0.80 , 0.92)		0.08	(-0.09 , 0.30)
Q24. Litter/garbage present	0.84	(0.78 , 0.89)		0.74	(0.60 , 0.85)		0.78	(0.58 , 0.90)		0.86	(0.75 , 0.92)		0.79	(0.70 , 0.87)		0.88	(0.81 , 0.93)
Q25. Benches	0.84	(0.78 , 0.89)		0.84	(0.74 , 0.91)		0.74	(0.55 , 0.88)		0.75	(0.59 , 0.86)		0.89	(0.84 , 0.93)		0.55	(0.36 , 0.72)
Q25. Trashcan	0.86	(0.80 , 0.90)		0.93	(0.88 , 0.96)		0.77	(0.59 , 0.89)		0.67	(0.48 , 0.81)		0.82	(0.74 , 0.89)		0.92	(0.87 , 0.96)
Q25c. Newspaper boxes	0.79	(0.72 , 0.85)		0.8	(0.68 , 0.88)		0.49	(0.22 , 0.73)		1	(1.00 , 1.00)		0.85	(0.78 , 0.91)		0.33	(0.12 , 0.54)
Q25. Bike rack	0.83	(0.77 , 0.88)		0.86	(0.78 , 0.92)		0.5	(0.23 , 0.74)		1	(1.00 , 1.00)		0.88	(0.81 , 0.92)		0	(-0.16 , 0.22)
Q25. Parking meter	0.74	(0.66 , 0.82)		0.85	(0.76 , 0.91)		1	(1.00 , 1.00)		0	(-0.18 , 0.25)		0.74	(0.62 , 0.83)		1	(1.00 , 1.00)
Q25. Street lamp	0.87	(0.82 , 0.91)		0	(-0.16 , 0.22)		0.83	(0.68 , 0.92)		0.87	(0.77 , 0.93)		0.55	(0.39 , 0.70)		0.96	(0.94 , 0.98)
Q25. Bus shelter	0.83	(0.76 , 0.88)		0.78	(0.66 , 0.87)		1	(1.00 , 1.00)		0.81	(0.69 , 0.90)		0.84	(0.76 , 0.90)		0.66	(0.49 , 0.79)
Q25. Phone booth	0.72	(0.63 , 0.80)		0.55	(0.37 , 0.72)		0.89	(0.79 , 0.95)		0	(-0.18 , 0.25)		0.75	(0.64 , 0.84)		0	(-0.16 , 0.22)
Q26. Number of public art displayed	0.81	(0.73 , 0.86)		0.8	(0.68 , 0.88)		1	(1.00 , 1.00)		0.72	(0.55 , 0.84)		0.87	(0.80 , 0.92)		0.63	(0.45 , 0.77)
Q27. Are buildings or houses presnt in photos	1	(1.00 , 1.00)		1	(1.00 , 1.00)		1	(1.00 , 1.00)		1	(1.00 , 1.00)		1	(1.00 , 1.00)		1	(1.00 , 1.00)
Q28. Number of buildings, houses, and/or structures present	0.86	(0.80 , 0.90)		0.77	(0.65 , 0.87)		0.85	(0.73 , 0.93)		0.93	(0.84 , 0.97)		0.81	(0.72 , 0.88)		0.92	(0.86 , 0.95)
Q29. Amount of awnings present in photo	0.86	(0.81 , 0.90)		0.88	(0.80 , 0.93)		0.87	(0.74 , 0.94)		0.76	(0.60 , 0.87)		0.86	(0.78 , 0.91)		0.87	(0.79 , 0.93)
Q30. Number of derelict or vacant buildings and homes present	0.85	(0.80 , 0.90)		0.18	(-0.01 , 0.40)		0.94	(0.89 , 0.97)		0.85	(0.74 , 0.92)		0.88	(0.82 , 0.93)		0.82	(0.72 , 0.90)
Q31. Evaluate exterior of structure and buildings and/or houses maintained	0.78	(0.70 , 0.84)		0.29	(0.09 , 0.50)		0.32	(0.07 , 0.60)		0.84	(0.72 , 0.91)		0.76	(0.65 , 0.85)		0.75	(0.61 , 0.85)
Q32. Diversity of buildings' and/or houses' design and architecture	0.66	(0.55 , 0.75)		0.61	(0.43 , 0.76)		0.59	(0.35 , 0.79)		0.23	(0.01 , 0.49)		0.56	(0.40 , 0.70)		0.66	(0.50 , 0.80)
Q33. Opinion: The neighborhood is very safe and pedestrian friendly	0.72	(0.62 , 0.80)		0.62	(0.44 , 0.77)		0.6	(0.34 , 0.80)		0.69	(0.51 , 0.83)		0.74	(0.61 , 0.84)		0.62	(0.44 , 0.76)
Q34. Opinion: The streets and sidewalks in neighbourhood are suitable for walking	0.74	(0.65 , 0.81)		0.61	(0.43 , 0.75)		0.73	(0.52 , 0.87)		0.71	(0.53 , 0.84)		0.67	(0.53 , 0.78)		0.71	(0.56 , 0.82)
Q35. Opinion: The streets and sidewalks in neighbourhood are suitable for biking	0.27	(0.14 , 0.41)		0.02	(-0.14 , 0.23)		0.08	(-0.12 , 0.37)		0.56	(0.27 , 0.76)		0.35	(0.18 , 0.53)		0.16	(-0.02 , 0.38)
Q36. Opinion: The buildings, homes and structures in this neighborhood are very	0.63	(0.52 , 0.72)		0.59	(0.41 , 0.74)		0.33	(0.06 , 0.61)		0.47	(0.25 , 0.67)		0.6	(0.45 , 0.73)		0.63	(0.46 , 0.77)
Q37. Opinion: The neighborhood as a whole is aesthetically very appealing	0.74	(0.65 , 0.82)		0.61	(0.40 , 0.76)		0.7	(0.48 , 0.85)		0.68	(0.50 , 0.82)		0.72	(0.57 , 0.83)		0.73	(0.59 , 0.84)
